# Supplementary material for: Clinical Assessment of Judgment in Adults and the Elderly: Development and Validation of the Three Domains of Judgment Test—Clinical Version (3DJT-CV)
Source: J Clin Med. 2023 May 29;12(11):3740. doi: 10.3390/jcm12113740 (PMC10253541; doi:10.3390/jcm12113740)
Supplement: Supplementary file 1 [file jcm-12-03740-s001.zip]

Archive with 1 entries (1 files):
- jcm-2316242-supplementary.pdf
